# Supplementary material for: Evolutionary dynamics of circular RNAs in primates
Source: eLife. 2021 Sep 20;10:e69148. doi: 10.7554/eLife.69148 (PMC8516421; doi:10.7554/eLife.69148)
Supplement: Supplementary file 3. [file elife-69148-supp3.tsv]

Features	Detection Methods
Spliceosome_type_1	Minor spliceosome splice sites
GC_exon_1	GC percentage of first exon
GC_upstream_intron_1	GC percentages of first exon of circRNA upstream intron
GC_downstream_intron_1	GC percentage of first exon of circRNA downstream intron
ss5_strength_1	MaxEnt
ss3_strength_1	MaxEnt
ESE_1	Regular expression
ESS_1	Regular expression
ESS_ESE_ratio_1	Regular expression
AGEZ_1	svm-bpfinder
SS_dist_1	svm-bpfinder
bp_scr_1	svm-bpfinder
y_cont_1	svm-bpfinder
ppt_off_1	svm-bpfinder
ppt_len_1	svm-bpfinder
ppt_scr_1	svm-bpfinder
svm_scr_1	svm-bpfinder
BP_num_1	svm-bpfinder
BP_strength_1	svm-bpfinder
Total_Bp_1	svm-bpfinder
Exon_length_1	Ensembl annotation
Number_Alt3ss_1	Regular expression
Number_Alt5ss_1	Regular expression
Non_Consensus_3ss_1	Regular expression
Non_Consensus_5ss_1	Regular expression
Intron_upstream_length_1	Ensembl annotation
Intron_downstream_length_1	Ensembl annotation
Spliceosome_type_2	Minor spliceosome splice sites
GC_exon_2	GC percentage of first exon
GC_upstream_intron_2	GC percentages of final exon of circRNA upstream intron
GC_downstream_intron_2	GC percentage of final exon of circRNA downstream intron
ss5_strength_2	MaxEnt
ss3_strength_2	MaxEnt
ESE_2	Regular expression
ESS_2	Regular expression
ESS_ESE_ratio_2	Regular expression
AGEZ_2	svm-bpfinder
SS_dist_2	svm-bpfinder
bp_scr_2	svm-bpfinder
y_cont_2	svm-bpfinder
ppt_off_2	svm-bpfinder
ppt_len_2	svm-bpfinder
ppt_scr_2	svm-bpfinder
svm_scr_2	svm-bpfinder
BP_num_2	svm-bpfinder
BP_strength_2	svm-bpfinder
Total_Bp_2	svm-bpfinder
Exon_length_2	Ensembl annotation
Number_Alt3ss_2	Regular expression
Number_Alt5ss_2	Regular expression
Non_Consensus_3ss_2	Regular expression
Non_Consensus_5ss_2	Regular expression
Intron_upstream_length_2	Ensembl annotation
Intron_downstream_length_2	Ensembl annotation
upstream_histone	ENCODE ChIP-seq
exon1_histone	ENCODE ChIP-seq
exon2_histone	ENCODE ChIP-seq
downstream_histone	ENCODE ChIP-seq
upstream_region_histone	ENCODE ChIP-seq
downstream_region_histone	ENCODE ChIP-seq
upstream_LC	ENCODE eCLIP of proteins with low complexity regions
exon1_LC	ENCODE eCLIP of proteins with low complexity regions
exon2_LC	ENCODE eCLIP of proteins with low complexity regions
downstream_LC	ENCODE eCLIP of proteins with low complexity regions
upstream_region_LC	ENCODE eCLIP of proteins with low complexity regions
downstream_region_LC	ENCODE eCLIP of proteins with low complexity regions
upstream_SR	ENCODE eCLIP of proteins with SR domains
exon1_SR	ENCODE eCLIP of proteins with SR domains
exon2_SR	ENCODE eCLIP of proteins with SR domains
downstream_SR	ENCODE eCLIP of proteins with SR domains
upstream_region_SR	ENCODE eCLIP of proteins with SR domains
downstream_region_SR	ENCODE eCLIP of proteins with SR domains
upstream_hnRNP	ENCODE eCLIP of hnRNPs
exon1_hnRNP	ENCODE eCLIP of hnRNPs
exon2_hnRNP	ENCODE eCLIP of hnRNPs
downstream_hnRNP	ENCODE eCLIP of hnRNPs
upstream_region_hnRNP	ENCODE eCLIP of hnRNPs
downstream_region_hnRNP	ENCODE eCLIP of hnRNPs
upstream_CLiP	All eCLiP data
exon1_CLiP	All eCLiP data
exon2_CLiP	All eCLiP data
downstream_CLiP	All eCLiP data
upstream_region_CLiP	All eCLiP data
downstream_region_CLiP	All eCLiP data
HistoneActive_downstream	ENCODE ChIP-seq of active chromatin marks (based on ChromHMM annotation)
HistoneActive_exon1	ENCODE ChIP-seq of active chromatin marks (based on ChromHMM annotation)
HistoneActive_exon2	ENCODE ChIP-seq of active chromatin marks (based on ChromHMM annotation)
HistoneActive_downstream	ENCODE ChIP-seq of active chromatin marks (based on ChromHMM annotation)
HistoneActive_upstream_region	ENCODE ChIP-seq of active chromatin marks (based on ChromHMM annotation)
HistoneActive_downstream_region	ENCODE ChIP-seq of active chromatin marks (based on ChromHMM annotation)
HistoneRepress_upstream	ENCODE ChIP-seq of repressive chromatin marks (based on ChromHMM annotation)
HistoneRepress_exon1	ENCODE ChIP-seq of repressive chromatin marks (based on ChromHMM annotation)
HistoneRepress_exon2	ENCODE ChIP-seq of repressive chromatin marks (based on ChromHMM annotation)
HistoneRepress_downstream	ENCODE ChIP-seq of repressive chromatin marks (based on ChromHMM annotation)
HistoneRepress_upstream_region	ENCODE ChIP-seq of repressive chromatin marks (based on ChromHMM annotation)
HistoneRepress_downstream_region	ENCODE ChIP-seq of repressive chromatin marks (based on ChromHMM annotation)
Nucleosomes_upstream	Nucleosome occupancy from Enroth et al.
Nucleosomes_exon1	Nucleosome occupancy from Enroth et al.
Nucleosomes_exon2	Nucleosome occupancy from Enroth et al.
Nucleosomes_downstream	Nucleosome occupancy from Enroth et al.
Nucleosomes_upstream_region	Nucleosome occupancy from Enroth et al.
Nucleosomes_upstream_region	Nucleosome occupancy from Enroth et al.
Up_AluJ	USCS repeatmasker annotation in upstream intron adjacent to circRNA
Up_AluS	USCS repeatmasker annotation in upstream intron adjacent to circRNA
Up_AluY	USCS repeatmasker annotation in upstream intron adjacent to circRNA
Up_L1	USCS repeatmasker annotation in upstream intron adjacent to circRNA
Up_L2	USCS repeatmasker annotation in upstream intron adjacent to circRNA
Up_L3	USCS repeatmasker annotation in upstream intron adjacent to circRNA
Up_MIR	USCS repeatmasker annotation in upstream intron adjacent to circRNA
Up_MER	USCS repeatmasker annotation in upstream intron adjacent to circRNA
Up_FLAM	USCS repeatmasker annotation in upstream intron adjacent to circRNA
Up_ATRich	USCS repeatmasker annotation in upstream intron adjacent to circRNA
Up_SINE	USCS repeatmasker annotation in upstream intron adjacent to circRNA
Up_other	USCS repeatmasker annotation in upstream intron adjacent to circRNA
Down_AluJ	USCS repeatmasker annotation in downstream intron adjacent to circRNA
Down_AluS	USCS repeatmasker annotation in downstream intron adjacent to circRNA
Down_AluY	USCS repeatmasker annotation in downstream intron adjacent to circRNA
Down_L1	USCS repeatmasker annotation in downstream intron adjacent to circRNA
Down_L2	USCS repeatmasker annotation in downstream intron adjacent to circRNA
Down_L3	USCS repeatmasker annotation in downstream intron adjacent to circRNA
Down_MIR	USCS repeatmasker annotation in downstream intron adjacent to circRNA
Down_MER	USCS repeatmasker annotation in downstream intron adjacent to circRNA
Down_FLAM	USCS repeatmasker annotation in downstream intron adjacent to circRNA
Down_ATrich	USCS repeatmasker annotation in downstream intron adjacent to circRNA
Down_SINE	USCS repeatmasker annotation in downstream intron adjacent to circRNA
Down_other	USCS repeatmasker annotation in downstream intron adjacent to circRNA
AluJ_flank	USCS repeatmasker annotation required elements to be on different strands in upsteam and downstream intron
AluS_flank	USCS repeatmasker annotation required elements to be on different strands in upsteam and downstream intron
AluY_flank	USCS repeatmasker annotation required elements to be on different strands in upsteam and downstream intron
L1_flank	USCS repeatmasker annotation required elements to be on different strands in upsteam and downstream intron
L2_flank	USCS repeatmasker annotation required elements to be on different strands in upsteam and downstream intron
L3_flank	USCS repeatmasker annotation required elements to be on different strands in upsteam and downstream intron
MIR_flank	USCS repeatmasker annotation required elements to be on different strands in upsteam and downstream intron
MER_flank	USCS repeatmasker annotation required elements to be on different strands in upsteam and downstream intron
FLAM_flank	USCS repeatmasker annotation required elements to be on different strands in upsteam and downstream intron
ATRich_flank	USCS repeatmasker annotation required elements to be on different strands in upsteam and downstream intron
SINE_flank	USCS repeatmasker annotation required elements to be on different strands in upsteam and downstream intron
other_flank	USCS repeatmasker annotation required elements to be on different strands in upsteam and downstream intron
Alu_count_Upstream	Alu elements per a residue
Alu_count_Downstream	Alu elements per a residue
Alu_count_upstream_region	Alu elements per a residue
Alu_count_downstream_region	Alu elements per a residue
