# Supplementary material for: Evolutionary dynamics of circular RNAs in primates
Source: eLife. 2021 Sep 20;10:e69148. doi: 10.7554/eLife.69148 (PMC8516421; doi:10.7554/eLife.69148)
Supplement: Supplementary file 7. [file elife-69148-supp7.tsv]

Features	Estimate	Std. Error	z value	Pr(>|z|)	Comparison
Intron_downstream_length_1	-2.29E-05	7.40E-06	-3.087	0.002019	Conserved_vs_Background
ss5_strength_2	1.39E-01	3.63E-02	3.831	0.000127	Conserved_vs_Background
ss3_strength_2	8.24E-02	2.62E-02	3.139	0.001697	Conserved_vs_Background
Exon_length_2	8.90E-04	2.84E-04	3.136	0.001714	Conserved_vs_Background
Number_Alt3ss_2	-1.26E-02	4.18E-03	-3.02	0.002529	Conserved_vs_Background
Non_Consensus_3ss_2	4.94E+00	1.11E+00	4.44	8.99E-06	Conserved_vs_Background
Intron_upstream_length_2	3.57E-05	1.88E-05	1.898	0.057698	Conserved_vs_Background
Intron_downstream_length_2	3.24E-05	6.48E-06	5.004	5.62E-07	Conserved_vs_Background
exon1_SR	1.80E-01	4.75E-02	3.796	0.000147	Conserved_vs_Background
downstream_region_SR	-9.53E-01	5.10E-01	-1.87	0.061552	Conserved_vs_Background
exon1_hnRNP	-1.70E-01	9.49E-02	-1.787	0.073862	Conserved_vs_Background
exon2_hnRNP	-1.80E-01	9.96E-02	-1.809	0.07044	Conserved_vs_Background
Nucleosomes_exon1	4.04E-01	9.49E-02	4.26	2.04E-05	Conserved_vs_Background
Nucleosomes_exon2	2.64E-01	1.14E-01	2.323	0.020155	Conserved_vs_Background
Up_AluJ	3.15E-01	1.73E-01	1.817	0.06915	Conserved_vs_Background
Up_other	5.99E-01	1.89E-01	3.164	0.001555	Conserved_vs_Background
Down_AluJ	5.25E-01	1.56E-01	3.365	0.000765	Conserved_vs_Background
AluS_flank	7.05E-01	1.71E-01	4.123	3.74E-05	Conserved_vs_Background
AluY_flank	-4.72E-01	2.38E-01	-1.979	0.047771	Conserved_vs_Background
L1_flank	5.78E-01	1.78E-01	3.244	0.001177	Conserved_vs_Background
L2_flank	4.13E-01	1.86E-01	2.222	0.026275	Conserved_vs_Background
Alu_count_Upstream	-1.53E+00	7.03E-01	-2.174	0.029728	Conserved_vs_Background
exon2_SR	1.84E-01	5.00E-02	3.684	0.000229	Conserved_vs_Background
Nucleosomes_downstream	-4.26E-01	1.80E-01	-2.369	0.017821	Conserved_vs_Background
BP_num_1	5.89E-02	3.45E-02	1.705	0.088146	Conserved_vs_Species-specific
Intron_downstream_length_1	-1.23E-05	4.17E-06	-2.956	0.003117	Conserved_vs_Species-specific
Number_Alt3ss_2	-5.31E-03	2.43E-03	-2.181	0.029219	Conserved_vs_Species-specific
Intron_upstream_length_2	2.18E-05	9.91E-06	2.205	0.027435	Conserved_vs_Species-specific
Intron_downstream_length_2	3.92E-06	1.69E-06	2.314	0.020667	Conserved_vs_Species-specific
Nucleosomes_exon1	8.36E-02	2.77E-02	3.012	0.002592	Conserved_vs_Species-specific
Up_AluJ	2.98E-01	1.10E-01	2.714	0.006654	Conserved_vs_Species-specific
Down_AluJ	4.88E-01	1.06E-01	4.591	4.41E-06	Conserved_vs_Species-specific
L1_flank	3.94E-01	1.07E-01	3.69	0.000224	Conserved_vs_Species-specific
L2_flank	6.66E-01	1.10E-01	6.077	1.23E-09	Conserved_vs_Species-specific
Alu_count_Upstream	1.19E+00	3.86E-01	3.066	0.002169	Conserved_vs_Species-specific
Nucleosomes_downstream	-1.82E-01	9.22E-02	-1.975	0.048301	Conserved_vs_Species-specific
